# Supplementary material for: Homer1 Protects against Retinal Ganglion Cell Pyroptosis by Inhibiting Endoplasmic Reticulum Stress-Associated TXNIP/NLRP3 Inflammasome Activation after Middle Cerebral Artery Occlusion-Induced Retinal Ischemia
Source: Int J Mol Sci. 2023 Nov 27;24(23):16811. doi: 10.3390/ijms242316811 (PMC10706256; doi:10.3390/ijms242316811)
Supplement: Supplementary file 1 [file ijms-24-16811-s001.zip]

Archive with 1 entries (1 files):
- ijms-2663607-supplementary.pdf
